# Supplementary material for: Discrimination and Characterization of the Aroma Profile in Four Strawberry Varieties Cultivated Under Substrates
Source: Foods. 2025 Apr 23;14(9):1464. doi: 10.3390/foods14091464 (PMC12071639; doi:10.3390/foods14091464)
Supplement: Supplementary file 1 [file foods-14-01464-s001.zip]

Archive with 1 entries (1 files):
- foods-3571938-supplementary.pdf
